# Supplementary material for: Functional Overview of Plant Genes Essential for Arbuscular Mycorrhizal Symbiosis
Source: Genes (Basel). 2026 Jun 11;17(6):686. doi: 10.3390/genes17060686 (PMC13299084; doi:10.3390/genes17060686)
Supplement: Supplementary file 1 [file genes-17-00686-s001.zip]

Archive with 2 entries (1 files):
- genes-4352519-supplementary/
- genes-4352519-supplementary/Table S1-6.11.xlsx
